# Supplementary material for: Genomic insights into the diversity, antibiotic resistance, and virulence potential of staphylococci isolated from pediatric patients with chronic otitis media with effusion (COME)
Source: PeerJ. 2026 Mar 24;14:e20782. doi: 10.7717/peerj.20782 (PMC13024242; doi:10.7717/peerj.20782)
Supplement: Supplemental Information 1 [file peerj-14-20782-s001.xlsx]

## Sheet: Sheet1
Table S1: Sequencing reads of 16 Staphylococcus strains.
Strain	No. of raw reads
NU93	3698892
NU92	3976107
NU91	3796651
NU85	3882609
NU84	4009384
NU83	3976783
NU72	3925043
NU71	3919132
NU65	3989733
NU64	3861909
NU58	3894627
NU57	3836660
NU56	3992492
NU41	3957592
NU70	3957330
NU68	3862850
