# Supplementary material for: Genomic insights into the diversity, antibiotic resistance, and virulence potential of staphylococci isolated from pediatric patients with chronic otitis media with effusion (COME)
Source: PeerJ. 2026 Mar 24;14:e20782. doi: 10.7717/peerj.20782 (PMC13024242; doi:10.7717/peerj.20782)
Supplement: Supplemental Information 2 [file peerj-14-20782-s002.xlsx]

## Sheet: Sheet1
Table S2: Information of additional Staphylococcus strains used in this study.
Phylogenetic tree	Assembly accession	Strain name		In silico DNA-DNA hybridization	Assembly accession	Strain name
Staphylococcus agnetis	GCA_011466855.1	1379		Staphylococcus aureus	GCA_000588835.1	ST1464
Staphylococcus argensis	GCA_007682245.1	DE0069		Staphylococcus aureus	GCA_014876755.1	MVF-7
Staphylococcus argenteus	GCA_000236925.1	MSHR1132		Staphylococcus aureus	GCA_000746505.1	2395 USA500
Staphylococcus arlettae	GCA_900457375.1	NCTC12413		Staphylococcus aureus	GCA_000259715.1	118
Staphylococcus aureus	GCA_000013425.1	NCTC8325		Staphylococcus aureus	GCA_002633765.1	CFSAN007835
Staphylococcus auricularis	GCA_016028295.1	FDAARGOS_882		Staphylococcus aureus	GCA_009912635.1	UP_490
Staphylococcus capitis	GCA_025272815.1	H17		Staphylococcus aureus	GCA_000534855.1	JASL01
Staphylococcus caprae	GCA_003966625.1	JMUB898		Staphylococcus aureus	GCA_009912435.1	UP_1452
Staphylococcus carnosus	GCA_900458435.1	NCTC13825		Staphylococcus aureus	GCA_900637155.1	NCTC13811
Staphylococcus chromogens	GCA_002994305.1	22		Staphylococcus hominis	GCA_002902465.1	CCUG 42399
Staphylococcus cohnii	GCA_900458255.1	NCTC11041		Staphylococcus hominis	GCA_018456105.1	MBBF12-19J
Staphylococcus condimenti	GCA_001922405.1	StO 2014-01		Staphylococcus hominis	GCA_002156675.1	K1
Staphylococcus delphini	GCA_900636325.1	NCTC12225		Staphylococcus hominis	GCA_002850375.1	K1
Staphylococcus edaphicus	GCA_002614725.1	CCM 8730		Staphylococcus hominis	GCA_002901845.1	NCTC 11320
Staphylococcus epidermidis	GCA_006094375.1	ATCC 14990		Staphylococcus hominis	GCA_000183685.1	C80
Staphylococcus equorum	GCA_016127455.1	FDAARGOS_1068		Staphylococcus hominis	ATCC 700236	R22
Staphylococcus gallinarum	GCA_020790155.1	FCW1		Staphylococcus hominis	ATCC 27844	DM122
Staphylococcus hemolyticus	GCA_001611955.1	S167		Staphylococcus hominis	ATCC 27845	KL243
Staphylococcus hominis	GCA_012273435.1	FDAARGOS_745
Staphylococcus hyicus	GCA_024970305.1	MM2101		Comparative genome analysis	Assembly accession	Strain name
Staphylococcus intermedius	GCA_900458545.1	NCTC 11048		Staphylococcus aureus	GCA_000763455.1	337
Staphylococcus kloosi	GCA_003019255.1	ATCC 43959		Staphylococcus aureus	GCA_015543395.1	CC5-14
Staphylococcus lugdunensis	GCA_001558775.1	FDAARGOS_141		Staphylococcus aureus	GCA_015543655.1	CC5-15
Staphylococcus massiliensis	GCA_000298075.1	CCUG 55927		Staphylococcus aureus	GCA_027965545.1	M5962
Staphylococcus microti	GCA_900458705.1	NCTC13832		Staphylococcus aureus	GCA_027967525.1	M5811
Staphylococcus muscae	GCA_900187005.1	NCTC13833		Staphylococcus aureus	GCA_027974425.1	M5877
Staphylococcus nepalensis	GCA_002442935.1	JS11		Staphylococcus aureus	GCA_000588835.1	ST1464
Staphylococcus pasteuri	GCA_016599795.1	FDAARGOS_1069		Staphylococcus aureus	GCA_014876755.1	MVF-7
Staphylococcus pettenkoferi	GCA_002208805.2	FDAARGOS_288		Staphylococcus aureus	GCA_000746505.1	2395 USA500
Staphylococcus piscifermentans	GCA_900186925.1	NCTC11985		Staphylococcus aureus	GCA_000259715.1	118
Staphylococcus pseudointermedius	GCA_016126715.1	SP_11304-3A		Staphylococcus aureus	GCA_002633765.1	CFSAN007835
Staphylococcus rostri	GCA_002902145.1	DSM 21968		Staphylococcus aureus	GCA_009912635.1	UP_490
Staphylococcus saccharolyticus	GCA_004291115.2	13T0028		Staphylococcus aureus	GCA_000534855.1	JASL01
Staphylococcus saprophyticus	GCA_007814115.1	1A		Staphylococcus aureus	GCA_009912435.1	UP_1452
Staphylococcus schleiferi	GCA_900458895.1	NCTC12218		Staphylococcus aureus	GCA_900637155.1	NCTC13811
Staphylococcus schweitzeri	GCA_900636685.1	NCTC13712
Staphylococcus simiae	GCA_900187055.1	NCTC13838
Staphylococcus simulans	GCA_025561465.1	IVB6189
Staphylococcus succinus	GCA_001902315.1	14BME20
