# Supplementary material for: Genomic insights into the diversity, antibiotic resistance, and virulence potential of staphylococci isolated from pediatric patients with chronic otitis media with effusion (COME)
Source: PeerJ. 2026 Mar 24;14:e20782. doi: 10.7717/peerj.20782 (PMC13024242; doi:10.7717/peerj.20782)
Supplement: Supplemental Information 3 — ”1”= presence of gene; ”0”= absence of gene [file peerj-14-20782-s003.xlsx]

## Sheet: Sheet1
Table S3: Distribution of biofilm-related genes within the genomes of CoPS and CoNS. “1”= presence of gene; “0”= absence of gene.
Virulence Factor	Gene Symbol	CoPS (%)	CoNS (%)	S. aureus			S. epidermidis					S. capitis		S. caprae	S. auricularis	S. hominis	S. pasteuri	S. pettenkoferi	S. simulans
				NU91	NU84	NU65	NU93	NU71	NU58	NU56	NU41	NU57	NU92	NU85	NU83	NU72	NU64	NU70	NU68
Accumulation associated protein	aap	0	38.5	0	0	0	1	1	1	1	1	0	0	0	0	0	0	0	0
Autolysin	atl	100	92.3	1	1	1	1	1	1	1	1	1	1	1	0	1	1	1	1
Biofilmassociated surface protein	bap	0	0	0	0	0	0	0	0	0	0	0	0	0	0	0	0	0	0
Clumping factor	clfA	100	0	1	1	1	0	0	0	0	0	0	0	0	0	0	0	0	0
	clfB	100	15.4	1	1	1	0	0	0	0	0	0	0	1	0	0	0	1	0
Collagen adhesin	cna	66.7	0	1	1	0	0	0	0	0	0	0	0	0	0	0	0	0	0
Extracellular matrix protein-binding emp	emp	100	0	1	1	1	0	0	0	0	0	0	0	0	0	0	0	0	0
Elastin binding protein	ebp	100	84.6	1	1	1	1	1	1	1	1	1	1	1	0	1	1	1	0
Cell wall associated fibronectin binding protein	ebh	100	69.2	1	1	1	1	1	1	1	1	1	1	1	0	0	0	0	0
Fibrinogen binding protein	efb	100	15.4	1	1	1	1	0	0	1	0	0	0	0	0	0	0	0	0
Laminin binding protein	eno	66.7	0	1	1	0	0	0	0	0	0	0	0	0	0	0	0	0	0
Fibronectin binding protein	fnbA	66.7	0	0	1	1	0	0	0	0	0	0	0	0	0	0	0	0	0
	fnbB	100	0	1	1	1	0	0	0	0	0	0	0	0	0	0	0	0	0
Intracellular adhesins (ica operon)	icaA	100	61.5	1	1	1	0	1	1	0	1	1	1	1	0	0	1	1	0
	icaB	100	61.5	1	1	1	0	1	1	0	1	1	1	1	0	0	1	1	0
	icaC	100	69.2	1	1	1	0	1	1	0	1	1	1	1	1	0	1	1	0
	icaD	100	61.5	1	1	1	0	1	1	0	1	1	1	1	0	0	1	1	0
