# Supplementary material for: Genomic insights into the diversity, antibiotic resistance, and virulence potential of staphylococci isolated from pediatric patients with chronic otitis media with effusion (COME)
Source: PeerJ. 2026 Mar 24;14:e20782. doi: 10.7717/peerj.20782 (PMC13024242; doi:10.7717/peerj.20782)
Supplement: Supplemental Information 4 — ”1”= presence of gene; ”0”= absence of gene [file peerj-14-20782-s004.xlsx]

## Sheet: Sheet1
Table S4: Distribution of virulence factors involved in immune evasion within the genomes of CoPS and CoNS. “1”= presence of gene; “0”= absence of gene.
Virulence Factor	Gene Symbol	CoPS (%)	CoNS (%)	S. aureus			S. epidermidis					S. capitis		S. caprae	S. auricularis	S. hominis	S. pasteuri	S. pettenkoferi	S. simulans
				NU91	NU84	NU65	NU93	NU71	NU58	NU56	NU41	NU57	NU92	NU85	NU83	NU72	NU64	NU70	NU68
Adenosine synthase A	AdsA	100	30.8	1	1	1	0	1	0	0	1	0	1	0	0	0	0	0	1
Chemotaxis inhibitory protein	CHIPS	33.3	0	0	1	0	0	0	0	0	0	0	0	0	0	0	0	0	0
Staphylococcal complement inhibitor	SCIN	100	15.4	1	1	1	0	1	0	0	1	0	0	0	0	0	0	0	0
Immunoglobin binding protein	Sbi	100	0	1	1	1	0	0	0	0	0	0	0	0	0	0	0	0	0
Polyglutamic acid capsule (Bacillus)	capB	0	92.3	0	0	0	1	1	1	1	1	1	1	1	1	1	1	0	1
	capC	0	76.9	0	0	0	1	1	0	1	1	1	0	1	1	1	1	0	1
Staphylococcal protein A	spa	100	0	1	1	1	0	0	0	0	0	0	0	0	0	0	0	0	0
