# Supplementary material for: Genomic insights into the diversity, antibiotic resistance, and virulence potential of staphylococci isolated from pediatric patients with chronic otitis media with effusion (COME)
Source: PeerJ. 2026 Mar 24;14:e20782. doi: 10.7717/peerj.20782 (PMC13024242; doi:10.7717/peerj.20782)
Supplement: Supplemental Information 5 — ”1”= presence of gene; ”0”= absence of gene [file peerj-14-20782-s005.xlsx]

## Sheet: Sheet1
Table S5: Distribution of enzymes that potentially act as virulence factors within the genomes of CoPS and CoNS. “1”= presence of gene; “0”= absence of gene.
Virulence Factor	Gene Symbol	CoPS (%)	CoNS (%)	S. aureus			S. epidermidis					S. capitis		S. caprae	S. auricularis	S. hominis	S. pasteuri	S. pettenkoferi	S. simulans
				NU91	NU84	NU65	NU93	NU71	NU58	NU56	NU41	NU57	NU92	NU85	NU83	NU72	NU64	NU70	NU68
Serine V8 Protease	sspA	100	53. 8	1	1	1	1	1	1	1	1	0	0	1	0	0	1	0	0
Cysteine protease	sspB	100	53. 8	1	1	1	1	1	1	1	1	0	0	0	0	0	1	0	1
	sspC	100	23. 1	1	1	1	0	1	0	0	1	0	0	0	0	0	1	0	0
Hyaluronate lyase	hysA	100	0	1	1	1	0	0	0	0	0	0	0	0	0	0	0	0	0
Lipase	geh	100	53.8	1	1	1	1	0	1	1	0	1	1	1	0	0	0	0	1
	Lip	100	84.6	1	1	1	1	1	1	1	1	1	1	1	0	1	1	1	0
Staphylocoagulase	Co a	100	0	1	1	1	0	0	0	0	0	0	0	0	0	0	0	0	0
Staphylokinase	sak	100	0	1	1	1	0	0	0	0	0	0	0	0	0	0	0	0	0
Thermonuclease	nuc	100	84.6	1	1	1	1	0	1	1	0	1	1	1	1	1	1	1	1
Serine protease	splA	66.7	15.4	1	0	1	0	1	0	0	1	0	0	0	0	0	0	0	0
	splB	66.7	0	1	0	1	0	0	0	0	0	0	0	0	0	0	0	0	0
	splC	66.7	0	1	0	1	0	0	0	0	0	0	0	0	0	0	0	0	0
	splD	66. 7	0	1	0	1	0	0	0	0	0	0	0	0	0	0	0	0	0
	splE	66.7	0	1	0	1	0	0	0	0	0	0	0	0	0	0	0	0	0
	splF	66.7	0	1	0	1	0	0	0	0	0	0	0	0	0	0	0	0	0
