# Supplementary material for: Genomic insights into the diversity, antibiotic resistance, and virulence potential of staphylococci isolated from pediatric patients with chronic otitis media with effusion (COME)
Source: PeerJ. 2026 Mar 24;14:e20782. doi: 10.7717/peerj.20782 (PMC13024242; doi:10.7717/peerj.20782)
Supplement: Supplemental Information 6 — ”1”= presence of gene; ”0”= absence of gene [file peerj-14-20782-s006.xlsx]

## Sheet: Sheet1
Table S6: Distribution of toxins that act as virulence factors within the genomes of CoPS and CoNS. “1”= presence of gene; “0”= absence of gene.
Virulence factor	Related gene	CoPS (%)	CoNS (%)	S. aureus			S. epidermidis					S. capitis		S. caprae	S. auricularis	S. hominis	S. pasteuri	S. pettenkoferi	S. simulans
				NU91	NU84	NU65	NU93	NU71	NU58	NU56	NU41	NU57	NU92	NU85	NU83	NU72	NU64	NU70	NU68
Alpha hemolysin	hla	100	15.4	1	1	1	0	0	1	0	0	0	1	0	0	0	0	0	0
Beta hemolysin	hlb	100	46.2	1	1	1	1	1	0	1	1	1	0	1	0	0	0	0	0
Delta hemolysin	hld	100	0	1	1	1	0	0	0	0	0	0	0	0	0	0	0	0	0
Gamma hemolysin	hlgA	100	0	1	1	1	0	0	0	0	0	0	0	0	0	0	0	0	0
	hlgB	100	0	1	1	1	0	0	0	0	0	0	0	0	0	0	0	0	0
	hlgC	100	0	1	1	1	0	0	0	0	0	0	0	0	0	0	0	0	0
Enterotoxin A	SEA	66.7	0	1	0	1	0	0	0	0	0	0	0	0	0	0	0	0	0
Enterotoxin B	SEB	0	0	0	0	0	0	0	0	0	0	0	0	0	0	0	0	0	0
Enterotoxin C	SEC	0	0	0	0	0	0	0	0	0	0	0	0	0	0	0	0	0	0
Enterotoxin D	SED	0	0	0	0	0	0	0	0	0	0	0	0	0	0	0	0	0	0
Enterotoxin E	SEE	0	0	0	0	0	0	0	0	0	0	0	0	0	0	0	0	0	0
Enterotoxin F	SEF	0	0	0	0	0	0	0	0	0	0	0	0	0	0	0	0	0	0
Enterotoxin G	SEG	66.7	0	0	1	1	0	0	0	0	0	0	0	0	0	0	0	0	0
Enterotoxin H	SEH	0	0	0	0	0	0	0	0	0	0	0	0	0	0	0	0	0	0
Enterotoxin I	SEI	0	0	0	0	0	0	0	0	0	0	0	0	0	0	0	0	0	0
Enterotoxin J	SEJ	0	0	0	0	0	0	0	0	0	0	0	0	0	0	0	0	0	0
Toxic shock syndrome toxin	TSST	0	15.4	0	0	0	0	0	0	0	0	0	1	0	0	0	0	1	0
