# Supplementary material for: Genomic insights into the diversity, antibiotic resistance, and virulence potential of staphylococci isolated from pediatric patients with chronic otitis media with effusion (COME)
Source: PeerJ. 2026 Mar 24;14:e20782. doi: 10.7717/peerj.20782 (PMC13024242; doi:10.7717/peerj.20782)
Supplement: Supplemental Information 7 — Puresence of genomic island is indicated in green color while absence of genomic island is indicated in red color [file peerj-14-20782-s007.xlsx]

## Sheet: Sheet1
Table S7: Putative Genomic Island clusters. Presence of genomic island is indicated in green color while absence of genomic island is indicated in red color.
Cluster	Length (bp)	S. aureus			S. epidermidis					S. capitis		S. caprae	S. auricularis	S. hominis	S. pasteuri	S. pettenkoferi	S.simulans
		1H28	1H21	1I32	1H31	1H8	1I24	1I22	1I7	1I23	1H29	1H22	1H20	1H9	1I30	1H7	1H5
0	4477
1	19799
2	69925
3	9267
4	57903
5	52436
6	29121
7	43244
8	41905
9	40227
10	39038
11	38051
12	11547
13	33895
14	33870
15	33494
16	6983
17	16299
18	28162
19	24113
20	10997
21	9832
22	8838
23	23466
24	23405
25	22811
26	4777
27	9909
28	19254
29	7139
30	15510
31	14882
32	16101
33	4562
34	13570
35	15333
36	15288
37	14736
38	13063
39	13830
40	13674
41	5465
42	13118
43	6967
44	5253
45	12679
46	11497
47	8009
48	10721
49	8549
50	8040
51	10131
52	6991
53	9699
54	8838
55	8602
56	8587
57	8213
58	8121
59	7780
60	7762
61	7643
62	4875
63	7299
64	7238
65	6916
66	6814
67	6110
68	5877
69	5844
70	5836
71	4736
72	5698
73	5665
74	5618
75	5593
76	5403
77	5399
78	4668
79	4654
80	4618
81	4584
82	3069
83	3035
