# Supplementary material for: Genomic insights into the diversity, antibiotic resistance, and virulence potential of staphylococci isolated from pediatric patients with chronic otitis media with effusion (COME)
Source: PeerJ. 2026 Mar 24;14:e20782. doi: 10.7717/peerj.20782 (PMC13024242; doi:10.7717/peerj.20782)
Supplement: Supplemental Information 8 [file peerj-14-20782-s008.xlsx]

## Sheet: Sheet1
Table S8: PathogenFinder analysis of Staphylococcus strains.
Staphylococcus species		Probability of being a human pathogen	Input Proteome Coverage (%)	Matched Pathogenic Families	Matched Not Pathogenic Families
S. aureus	NU91	0.976	22.95	590	0
	NU84	0.984	10.22	256	0
	NU65	0.981	36.82	955	0
S. epidermidis	NU93	0.953	19.96	458	0
	NU71	0.95	18.29	431	0
	NU58	0.951	17.96	416	0
	NU56	0.951	19.41	442	0
	NU41	0.948	17.24	434	0
S. capitis	NU57	0.958	1.22	31	0
	NU92	0.956	1.13	26	0
S. caprae	NU85	0.92	1.44	36	1
S. auricularis	NU83	0.927	0.27	6	0
S. hominis	NU72	0.889	1.53	33	0
S. pasteuri	NU64	0.944	0.77	19	0
S. pettenkoferi	NU70	0.916	0.46	10	0
S. simulans	NU68	0.849	0.48	11	1
